# Supplementary material for: An Integrated QSAR-MD-DCCM Pipeline: A Predictive Computational Platform for the Rational Design and Dynamic Functional Validation of Dual-Target Directed Ligands
Source: Pharmaceuticals (Basel). 2026 Feb 1;19(2):249. doi: 10.3390/ph19020249 (PMC12943165; doi:10.3390/ph19020249)
Supplement: Supplementary file 1 [file pharmaceuticals-19-00249-s001.zip]

Archive with 2 entries (2 files):
- Supplementary File - MD reports.pdf
- Supplementary Information.pdf
